# Supplementary material for: Periodontal Infection and Cardiorespiratory Fitness in Younger Adults: Results from Continuous National Health and Nutrition Examination Survey 1999–2004
Source: PLoS One. 2014 Mar 24;9(3):e92441. doi: 10.1371/journal.pone.0092441 (PMC3963905; doi:10.1371/journal.pone.0092441)
Supplement: Table S1 — Characteristics Across Quartiles of Attachment Loss and Probing Depth (NHANES 1999–2004). (XLSX) [file pone.0092441.s002.xlsx]

## Sheet: Table S1.
Table S1. Characteristics Across Quartiles of Attachment Loss and Probing Depth (NHANES 1999-2004)
	Attachment Loss
	Quartile 1 (n=735)			Quartile 2 (n=695)			Quartile 3 (n=703)			Quartile 4 (n=730)			p-value
Attachment Loss (mm)	0.0666671	±	0.002176	0.301516	±	0.0023598	0.546101	±	0.0031063	1.17632	±	0.0210703	<.0001
Estimated VO2 max (ml/kg/min)	39.6167	±	0.329873	39.2884	±	0.363128	39.8998	±	0.363067	40.0938	±	0.333512	0.3863
Age (years)	29.3401	±	0.291682	31.6849	±	0.307698	33.2205	±	0.305937	37.2178	±	0.293026	<.0001
Ethnicity													0.0102
Other	2.18			2.88			2.56			3.29
Hispanic or Mexican	26.53			29.06			31.72			33.42
Black	20.82			17.7			16.22			20.96
Non Hispanic White	50.48			50.36			49.5			42.33
Gender													<.0001
Male	45.85			50.07			53.63			65.07
Female	54.15			49.93			46.37			34.93
Education													<.0001
Some college or graduate	60.14			58.71			51.49			45.21
Highschool	25.03			21.44			24.47			26.99
Less than highschool	14.83			19.86			24.04			27.81
Smoking status													<.0001
Current	22.31			23.02			27.31			33.56
Former	10.88			15.68			18.78			17.26
Never	66.8			61.29			53.91			49.18
Poverty-income ratio	2.79409	±	0.0617346	2.88734	±	0.0639172	2.87564	±	0.0628286	2.65574	±	0.0616545	0.0336
BMI													<.0001
Obese	23.81			25.9			28.59			29.73
Overweight	29.25			34.68			32.86			37.81
Underweight	2.72			1.58			1.71			1.92
Normal	44.22			37.84			36.84			30.55
MET min/week													<.0001
High	40.41			36.55			33			31.1
Moderate	14.56			13.24			12.52			13.01
Low	21.36			22.01			19.77			19.04
None	23.67			28.2			34.71			36.85
Hypertension													<.0001
Yes	9.52			12.37			13.94			17.53
No	90.48			87.63			86.06			82.47
Diabetes Status													0.0012
Yes	0.82			2.16			2.7			3.97
No	99.18			97.84			97.3			96.03
Cholesterol (mg/dL)	185.537	±	1.4383	189.665	±	1.48809	191.301	±	1.43305	200.116	±	1.57551	<.0001
Pulse (30 sec x2 )	71.6163	±	0.387098	71.6518	±	0.398762	71.2518	±	0.398644	70.4137	±	0.399652	0.0933
WBC count (x 109 cells/L)	7.00281	±	0.0761214	7.17217	±	0.0755249	7.1688	±	0.0816874	7.24832	±	0.0766307	0.1409
CRP (mg/dL)	0.32617	±	0.0305565	0.307455	±	0.0183805	0.37843	±	0.0316201	0.342348	±	0.0217486	0.2736
	Probing Depth
	Quartile 1 (n=718)			Quartile 2 (n=735)			Quartile 3 (n=700)			Quartile 4 (n=710)			p-value
Probing Depth (mm)	0.523642	±	0.0027719	0.757404	±	0.0029705	1.09155	±	0.004437	1.6902	±	0.0130577	<.0001
Estimated VO2 max (ml/kg/min)	39.5124	±	0.334801	39.6041	±	0.346545	39.0711	±	0.321084	40.7226	±	0.380357	0.0068
Age (years)	31.4248	±	0.316642	32.4136	±	0.303508	34.0114	±	0.325426	33.6817	±	0.319257	<.0001
Ethnicity													<.0001
Other	3.62			2.45			2.43			2.39
Hispanic or Mexican	21.31			26.39			32.86			40.42
Black	14.62			20.27			19.43			21.55
Non Hispanic White	60.45			50.88			45.29			35.63
Gender													<.0001
Male	45.82			51.7			56.43			60.99
Female	54.18			48.3			43.57			39.01
Education													<.0001
Some college or graduate	65.32			58.23			48.57			42.96
Highschool	23.68			23.67			25.71			25.07
Less than highschool	11			18.1			25.71			31.97
Smoking status													0.0005
Current	24.23			22.72			29.29			30.28
Former	14.48			14.69			18.14			15.21
Never	61.28			62.59			52.57			54.51
Poverty-income ratio	3.12098	±	0.0613002	2.80948	±	0.0616025	2.7255	±	0.0647881	2.52757	±	0.060559	<.0001
BMI													<.0001
Obese	20.75			25.71			30.86			30.85
Overweight	29.25			37.28			33.71			34.23
Underweight	2.92			1.77			1.71			1.55
Normal	47.08			35.24			33.71			33.38
MET min/week													<.0001
High	41.5			36.33			32.29			30.85
Moderate	15.18			13.74			13.43			10.99
Low	23.12			22.04			18			18.87
None	20.19			27.89			36.29			39.3
Hypertension													0.0217
Yes	10.45			12.65			15			15.35
No	89.55			87.35			85			84.65
Diabetes Status													0.0133
Yes	1.53			1.5			3			3.66
No	98.47			98.5			97			96.34
Cholesterol (mg/dL)	188.4	±	1.42474	191.509	±	1.53349	194.419	±	1.44043	192.576	±	1.58785	0.0367
Pulse (60 sec)	71.4986	±	0.400278	71.2463	±	0.386145	70.8714	±	0.403622	71.2901	±	0.395896	0.7326
WBC count (x 109 cells/L)	6.97675	±	0.0743401	7.2191	±	0.0769827	7.1105	±	0.0814123	7.28418	±	0.0771943	0.0287
CRP (mg/dL)	0.315086	±	0.0301274	0.339305	±	0.021878	0.352	±	0.0300333	0.349076	±	0.0218332	0.7478
All values are % or mean±SE; p-values obtained from ANOVA or Chi Squared tests
