# Supplementary material for: Periodontal Infection and Cardiorespiratory Fitness in Younger Adults: Results from Continuous National Health and Nutrition Examination Survey 1999–2004
Source: PLoS One. 2014 Mar 24;9(3):e92441. doi: 10.1371/journal.pone.0092441 (PMC3963905; doi:10.1371/journal.pone.0092441)
Supplement: Table S2 — eVO2 Max Across Age, Physical Activity Level, Gender, Ethnicity and BMI (NHANES 1999–2004). (XLSX) [file pone.0092441.s003.xlsx]

## Sheet: Table S2.
Table S2. eVO2 Max Across Age, Physical Activity Level, Gender, Ethnicity and BMI (NHANES 1999-2004)
	mean±sd			p-value
Age (years)				0.1617
20-29	41.0547	±	9.41737
30-39	39.2067	±	8.95759
40-49	38.4056	±	9.27085
MET min/week				0.5083
High	41.6705	±	9.03179
Moderate	38.9481	±	8.63224
Low	38.0453	±	9.02764
None	38.9646	±	9.64529
Gender				<.0001
Male	43.518	±	8.70697
Female	35.3353	±	7.90052
Ethnicity				0.9996
Other	38.4718	±	7.54489
Hispanic or Mexican	40.1329	±	9.58853
Black	38.231	±	9.94291
Non Hispanic White	40.1354	±	8.84769
BMI				0.0044
Obese	37.1355	±	8.94522
Overweight	39.9193	±	8.75333
Underweight	41.1	±	9.06575
Normal	41.356	±	9.60179
Education				0.1313
Some college or graduate	39.272	±	8.89401
Highschool	39.6226	±	9.15775
Less than highschool	40.9843	±	10.2415
Smoking status				0.4113
Current	41.2792	±	9.70808
Former	39.9046	±	9.68021
Never	38.9673	±	8.88564
Hypertension				0.5631
Yes	38.2426	±	9.10713
No	39.9569	±	9.2945
Diabetes Status				0.0125
Yes	36.5932	±	9.38362
No	39.8056	±	9.27234
