# Supplementary material for: Periodontal Infection and Cardiorespiratory Fitness in Younger Adults: Results from Continuous National Health and Nutrition Examination Survey 1999–2004
Source: PLoS One. 2014 Mar 24;9(3):e92441. doi: 10.1371/journal.pone.0092441 (PMC3963905; doi:10.1371/journal.pone.0092441)
Supplement: Table S3 — Change in VO2 Estimated Across Continuous Attachment Loss and Probing Depth. (XLSX) [file pone.0092441.s004.xlsx]

## Sheet: Table S3.
Table S3. Change in VO2 Estimated Across Continuous Attachment Loss and Probing Depth
Attachment Loss
	Model 1 (n=2761)				Model 2 (n=2760)
	estimate	se	t	p-value	estimate	se	t	p-value
Attachment loss (mm)	-0.002648	0.347912	-0.01	0.994	0.0139952	0.347581	0.04	0.9681
Age (years)	-0.0748302	0.0244537	-3.06	0.0038	-0.0770228	0.024626	-3.13	0.0031
Ethnicity
Other	-1.5867	0.85775	-1.85	0.0711	-1.56336	0.848396	-1.84	0.0721
Hispanic or Mexican	-0.542043	0.391208	-1.39	0.1729	-0.494088	0.394109	-1.25	0.2166
Black	-1.77743	0.511145	-3.48	0.0012	-1.86044	0.514373	-3.62	0.0008
Non Hispanic White	ref	ref	ref	ref	ref	ref	ref	ref
Gender
Male	7.32845	0.271408	27	<.0001	7.25706	0.278461	26.06	<.0001
Female	ref	ref	ref	ref	ref	ref	ref	ref
Education
Some college or graduate	-1.01452	0.71768	-1.41	0.1645	-1.01303	0.720468	-1.41	0.1667
Highschool	-1.57173	0.598497	-2.63	0.0118	-1.56258	0.616662	-2.53	0.0149
Less than highschool	ref	ref	ref	ref	ref	ref	ref	ref
Smoking status
Current	1.61591	0.45872	3.52	0.001	1.74487	0.460132	3.79	0.0005
Former	0.685828	0.538483	1.27	0.2095	0.681288	0.53733	1.27	0.2115
Never	ref	ref	ref	ref	ref	ref	ref	ref
BMI
Obese	-2.62886	0.339586	-7.74	<.0001	-2.47595	0.325319	-7.61	<.0001
Overweight	-1.82884	0.412842	-4.43	<.0001	-1.77177	0.413869	-4.28	<.0001
Underweight	1.32642	1.18686	1.12	0.2698	1.33083	1.18893	1.12	0.2691
Normal	ref	ref	ref	ref	ref	ref	ref	ref
MET min/week
High	1.87638	0.484226	3.88	0.0004	1.85505	0.483189	3.84	0.0004
Moderate	0.853974	0.569264	1.5	0.1407	0.823305	0.569268	1.45	0.1552
Low	-0.373991	0.546429	-0.68	0.4973	-0.3703	0.547542	-0.68	0.5024
None	ref	ref	ref	ref	ref	ref	ref	ref
Hypertension
Yes	-0.703478	0.520889	-1.35	0.1838	-0.690786	0.518209	-1.33	0.1894
No	ref	ref	ref	ref	ref	ref	ref	ref
Diabetes Status
Yes	-0.106809	0.995975	-0.11	0.9151	-0.098146	1.00008	-0.1	0.9223
No	ref	ref	ref	ref	ref	ref	ref	ref
Cholesterol (mg/dL)	-0.012725	0.00515725	-2.47	0.0176	-0.0126286	0.00517502	-2.44	0.0188
Pulse (30 sec x2 )	-0.143962	0.016788	-8.58	<.0001	-0.139824	0.0167013	-8.37	<.0001
WBC count (x 109 cells/L)					-0.115852	0.0984893	-1.18	0.2458
CRP (mg/dL)					-0.163338	0.225712	-0.72	0.4731
Probing Depth
	Model 1 (n=2761)				Model 2 (n=2760)
	estimate	se	t	p-value	estimate	se	t	p-value
Probing Depth (mm)	0.47948	0.436566	1.1	0.278	0.490398	0.436421	1.12	0.2672
Age (years)	-0.0773492	0.0232116	-3.33	0.0018	-0.0793341	0.0234382	-3.38	0.0015
Ethnicity
Other	-1.61986	0.853542	-1.9	0.0643	-1.59456	0.844524	-1.89	0.0656
Hispanic or Mexican	-0.609538	0.396116	-1.54	0.131	-0.561895	0.398821	-1.41	0.1659
Black	-1.84563	0.506861	-3.64	0.0007	-1.93285	0.509747	-3.79	0.0005
Non Hispanic White	ref	ref	ref	ref	ref	ref	ref	ref
Gender
Male	7.27798	0.27275	26.68	<.0001	7.20723	0.280272	25.72	<.0001
Female	ref	ref	ref	ref	ref	ref	ref	ref
Education
Some college or graduate	-0.94523	0.715466	-1.32	0.1933	-0.94441	0.718904	-1.31	0.1958
Highschool	-1.51892	0.601644	-2.52	0.0153	-1.50837	0.621237	-2.43	0.0193
Less than highschool	ref	ref	ref	ref	ref	ref	ref	ref
Smoking status
Current	1.58325	0.464063	3.41	0.0014	1.7187	0.465995	3.69	0.0006
Former	0.680098	0.526506	1.29	0.2032	0.676271	0.525305	1.29	0.2047
Never	ref	ref	ref	ref	ref	ref	ref	ref
BMI
Obese	-2.65094	0.340436	-7.79	<.0001	-2.49795	0.327554	-7.63	<.0001
Overweight	-1.83778	0.412059	-4.46	<.0001	-1.78172	0.413124	-4.31	<.0001
Underweight	1.34107	1.18639	1.13	0.2644	1.34944	1.18859	1.14	0.2624
Normal	ref	ref	ref	ref	ref	ref	ref	ref
MET min/week
High	1.912	0.480156	3.98	0.0003	1.89041	0.47969	3.94	0.0003
Moderate	0.891352	0.571794	1.56	0.1262	0.859871	0.571647	1.5	0.1397
Low	-0.335821	0.546373	-0.61	0.542	-0.33236	0.547559	-0.61	0.547
None	ref	ref	ref	ref	ref	ref	ref	ref
Hypertension
Yes	-0.715345	0.521317	-1.37	0.177	-0.703232	0.518147	-1.36	0.1816
No	ref	ref	ref	ref	ref	ref	ref	ref
Diabetes Status
Yes	-0.134872	0.998714	-0.14	0.8932	-0.126624	1.00288	-0.13	0.9001
No	ref	ref	ref	ref	ref	ref	ref	ref
Cholesterol (mg/dL)	-0.0126489	0.00516969	-2.45	0.0185	-0.012533	0.00518589	-2.42	0.0199
Pulse (30 sec x2 )	-0.143556	0.0166098	-8.64	<.0001	-0.139378	0.0165194	-8.44	<.0001
WBC count (x 109 cells/L)					-0.120734	0.0989898	-1.22	0.2291
CRP (mg/dL)					-0.150845	0.226224	-0.67	0.5084
Model 1: adjusted for age, race/ethnicity, gender, education, smoking, poverty-income ratio, BMI, MET-score, hypertension, diabetes, cholesterol, pulse
Model 2: Model 1 + C-reactive protein and white blood cell count
