# Supplementary material for: Periodontal Infection and Cardiorespiratory Fitness in Younger Adults: Results from Continuous National Health and Nutrition Examination Survey 1999–2004
Source: PLoS One. 2014 Mar 24;9(3):e92441. doi: 10.1371/journal.pone.0092441 (PMC3963905; doi:10.1371/journal.pone.0092441)
Supplement: Table S4 — Change in VO2 Estimated Across Quartiles of Attachment Loss and Probing Depth by Gender. (XLSX) [file pone.0092441.s005.xlsx]

## Sheet: Table S4.
Table S4. Change in VO2 Estimated Across Quartiles of Attachment Loss and Probing Depth by Gender
Estimated VO2 (ml/kg/min)
Attachment Loss	Quartile 1						Quartile 2						Quartile 3						Quartile 4
	male			female			male			female			male			female			male			female
	means	±	se	means	±	se	means	±	se	means	±	se	means	±	se	means	±	se	means	±	se	means	±	se	p for trend
Model 2	(n=337)			(n=398)			(n=348)			(n=347)			(n=377)			(n=326)			(n=475)			(n=255)			male	female
	43.1828	±	0.4303	35.9721	±	0.4887	43.3284	±	0.5704	35.2334	±	0.3853	43.7966	±	0.5331	34.5306	±	0.4483	43.2768	±	0.5001	36.264	±	0.6405	0.91	0.7086
Model 2b	(n=309)			(n=383)			(n=327)			(n=324)			(n=353)			(n=296)			(n=439)			(n=233)
	42.8548	±	0.5324	35.902	±	0.4878	43.3029	±	0.5753	35.143	±	0.4009	43.4522	±	0.5271	34.3475	±	0.5058	43.057	±	0.5134	36.2974	±	0.5618	0.88	0.5668
Model 3	(n=309)			(n=383)			(n=327)			(n=324)			(n=353)			(n=296)			(n=439)			(n=233)
	42.8982	±	0.4199	35.8472	±	0.4919	43.4379	±	0.5528	35.1862	±	0.4051	43.7596	±	0.5128	34.6239	±	0.4166	43.315	±	0.45	36.2309	±	0.5366	0.9445	0.6945
Model 4	(n=297)			(n=363)			(n=315)			(n=315)			(n=345)			(n=291)			(n=430)			(n=225)
	42.8164	±	0.4177	35.8952	±	0.471	43.5308	±	0.5173	35.1881	±	0.4256	43.7691	±	0.5211	34.7529	±	0.408	43.2206	±	0.4531	36.175	±	0.5518	0.8745	0.7365
Model 5	(n=297)			(n=363)			(n=315)			(n=315)			(n=345)			(n=291)			(n=430)			(n=225)
	42.76	±	0.4105	35.855	±	0.4673	43.5496	±	0.5216	35.1227	±	0.4216	43.7657	±	0.5314	34.7581	±	0.4136	43.2438	±	0.4505	36.1647	±	0.545	0.9726	0.7035
Estimated VO2 (ml/kg/min)
Probing Depth	Quartile 1						Quartile 2						Quartile 3						Quartile 4
	male			female			male			female			male			female			male			female
	means	±	se	means	±	se	means	±	se	means	±	se	means	±	se	means	±	se	means	±	se	means	±	se	p for trend
Model 2	(n=329)			(n=389)			(n=380)			(n=355)			(n=395)			(n=305)			(n=433)			(n=277)			male	female
	43.6971	±	0.523	35.4928	±	0.4031	43.5544	±	0.5253	35.1559	±	0.4474	42.2256	±	0.4091	35.5006	±	0.3766	44.2108	±	0.5778	35.9057	±	0.9057	0.4703	0.8249
Model 2b	(n=316)			(n=375)			(n=350)			(n=338)			(n=365)			(n=275)			(n=397)			(n=248)
	43.5739	±	0.56	35.4272	±	0.4023	43.2909	±	0.5709	35.1815	±	0.4481	42.0501	±	0.4829	35.4577	±	0.4569	43.8394	±	0.5963	35.6782	±	0.7647	0.6818	0.8656
Model 3	(n=316)			(n=375)			(n=350)			(n=338)			(n=365)			(n=275)			(n=397)			(n=248)
	43.4284	±	0.4861	35.1914	±	0.3849	43.505	±	0.495	35.262	±	0.4271	42.3285	±	0.3664	35.6244	±	0.3809	44.2506	±	0.5414	35.9507	±	0.7493	0.214	0.5674
Model 4	(n=309)			(n=362)			(n=338)			(n=320)			(n=356)			(n=269)			(n=384)			(n=243)
	43.4087	±	0.4795	35.1662	±	0.3657	43.6367	±	0.5022	35.3132	±	0.452	42.2793	±	0.3602	35.7428	±	0.3572	44.1351	±	0.5986	35.9645	±	0.7184	0.2696	0.5415
Model 5	(n=309)			(n=362)			(n=338)			(n=320)			(n=356)			(n=269)			(n=384)			(n=243)
	43.3382	±	0.491	35.1529	±	0.3621	43.6998	±	0.4952	35.2828	±	0.4522	42.2531	±	42.2531	35.7096	±	0.3609	44.1618	±	0.6018	35.9202	±	0.7124	0.2395	0.5749
Model 2: adjusted for age, ethnicity, gender, education, smoking
Model 2b: adjusted for age, ethnicity, gender, education, smoking, poverty-income ratio
Model 3: Model 2+ BMI and MET
Model 4: Model 3+ hypertension, diabetes, cholesterol and pulse
Model 5: Model 4+ CRP, WBC
