# Supplementary material for: Periodontal Infection and Cardiorespiratory Fitness in Younger Adults: Results from Continuous National Health and Nutrition Examination Survey 1999–2004
Source: PLoS One. 2014 Mar 24;9(3):e92441. doi: 10.1371/journal.pone.0092441 (PMC3963905; doi:10.1371/journal.pone.0092441)
Supplement: Table S5 — OR for Estimated VO2≤31.98 (19.94%) Across Quartiles of Attachment Loss and Probing Depth by Gender. (XLSX) [file pone.0092441.s006.xlsx]

## Sheet: Table S5.
Table S5.OR for Estimated VO2 ≤31.98 (19.94%) Across Quartiles of Attachment Loss and Probing Depth by Gender
Attachment Loss
	Model 1								Model 2
	Male (n=1485)				Female (n=1276)				Male (n=1484)				Female (n=1276)
	OR	95% CI			OR	95% CI			OR	95% CI			OR	95% CI
Attachment Loss
Quartile 1	ref	ref		ref	ref	ref		ref	ref	ref		ref	ref	ref		ref
Quartile 2	0.512	0.226	-	1.162	1.254	0.893	-	1.76	0.498	0.221	-	1.121	1.262	0.899	-	1.771
Quartile 3	0.648	0.257	-	1.631	1.397	0.942	-	2.073	0.64	0.251	-	1.634	1.385	0.934	-	2.055
Quartile 4	0.575	0.294	-	1.124	0.938	0.639	-	1.377	0.575	0.292	-	1.133	0.932	0.633	-	1.374
Age (years)	1.054	1.017	-	1.092	1.033	1.014	-	1.052	1.055	1.019	-	1.093	1.033	1.015	-	1.052
Ethnicity
Other	1.208	0.226	-	6.47	1.152	0.56	-	2.368	1.138	0.206	-	6.291	1.161	0.563	-	2.394
Hispanic or Mexican	2.37	1.088	-	5.165	1.227	0.809	-	1.862	2.308	1.061	-	5.019	1.203	0.797	-	1.816
Black	2.217	1.082	-	4.541	2.202	1.532	-	3.165	2.361	1.144	-	4.871	2.195	1.526	-	3.155
Non Hispanic White	ref	ref		ref	ref	ref		ref	ref	ref		ref	ref	ref		ref
Education
Some college or graduate	1.206	0.549	-	2.649	1.252	0.744	-	2.106	1.234	0.567	-	2.687	1.25	0.741	-	2.109
Highschool	1.111	0.473	-	2.607	1.511	1.035	-	2.205	1.118	0.476	-	2.622	1.526	1.026	-	2.268
Less than highschool	ref	ref		ref	ref	ref		ref	ref	ref		ref	ref	ref		ref
Smoking status
Current	0.515	0.246	-	1.078	0.655	0.457	-	0.939	0.447	0.196	-	1.022	0.655	0.461	-	0.929
Former	1.234	0.624	-	2.439	1.126	0.703	-	1.802	1.27	0.638	-	2.529	1.128	0.703	-	0.929
Never	ref	ref		ref	ref	ref		ref	ref	ref		ref	ref	ref		ref
BMI
Obese	2.78	1.379	-	5.605	1.454	1.026	-	2.06	2.641	1.358	-	5.136	1.382	0.999	-	1.913
Overweight	1.207	0.588	-	2.476	1.38	0.948	-	2.008	1.189	0.588	-	2.403	1.356	0.943	-	1.949
Underweight	<0.001	<0.001	-	<0.001	0.646	0.259	-	1.611	<0.001	<0.001	-	<0.001	0.661	0.268	-	1.632
Normal	ref	ref		ref	ref	ref		ref	ref	ref		ref	ref	ref		ref
MET min/week
High	0.638	0.312	-	1.304	0.542	0.375	-	0.782	0.641	0.312	-	1.319	0.549	0.379	-	0.793
Moderate	0.56	0.212	-	1.484	0.823	0.512	-	1.322	0.585	0.218	-	1.569	0.834	0.52	-	1.339
Low	1.395	0.618	-	3.147	0.857	0.6	-	1.225	1.373	0.598		3.15	0.86	0.598		1.237
None	ref	ref		ref	ref	ref		ref	ref	ref		ref	ref	ref		ref
Hypertension
Yes	0.704	0.328	-	1.51	1.014	0.644	-	1.594	0.708	0.332	-	1.508	0.996	0.635	-	1.563
No	ref	ref		ref	ref	ref		ref	ref	ref		ref	ref	ref		ref
Diabetes Status
Yes	0.218	0.048	-	0.988	1.621	0.665	-	3.948	0.195	0.037	-	1.029	1.601	0.647	-	3.96
No	ref	ref		ref	ref	ref		ref	ref	ref		ref	ref	ref		ref
Cholesterol (mg/dL)	1	0.993	-	1.007	1.003	0.999	-	1.007	1	0.993	-	1.007	1.003	0.999	-	1.007
Pulse (30 sec x2 )	1.06	1.035	-	1.086	1.032	1.017	-	1.047	1.057	1.032	-	1.083	1.031	1.016	-	1.047
WBC count (x 109 cells/L)									1.12	0.956	-	1.311	0.992	0.913	-	1.078
CRP (mg/dL)									0.93	0.737	-	1.174	1.141	0.904	-	1.44
Probing Depth
	Model 1								Model 2
	Male (n=1485)				Female (n=1276)				Male (n=1484)				Female (n=1276)
	OR	95% CI			OR	95% CI			OR	95% CI			OR	95% CI
Probing Depth
Quartile 1	ref	ref		ref	ref	ref		ref	ref	ref		ref	ref	ref		ref
Quartile 2	0.808	0.373	-	1.749	1.133	0.863	-	1.487	0.777	0.355	-	1.701	1.136	0.866	-	1.49
Quartile 3	0.509	0.181	-	1.428	1.095	0.484	-	1.545	0.504	0.179	-	1.422	1.1	0.781	-	1.551
Quartile 4	0.764	0.353	-	1.657	0.74	0.484	-	1.133	0.763	0.353	-	1.652	0.745	0.488	-	1.139
Age (years)	1.052	1.02	-	1.085	1.033	1.014	-	1.052	1.053	1.021	-	1.086	1.033	1.014	-	1.053
Ethnicity
Other	1.2	0.248	-	5.818	1.175	0.566	-	2.441	1.136	0.231	-	5.597	1.181	0.568	-	2.454
Hispanic or Mexican	2.33	1.122	-	4.84	1.271	0.825	-	1.958	2.255	1.096	-	4.639	1.243	0.811	-	1.905
Black	2.265	1.104	-	4.645	2.216	1.518	-	3.235	2.395	1.162	-	4.938	2.218	1.517	-	3.244
Non Hispanic White	ref	ref		ref	ref	ref		ref	ref	ref		ref	ref	ref		ref
Education
Some college or graduate	1.164	0.526	-	2.576	1.229	0.728	-	2.075	1.178	0.544	-	2.55	1.229	0.724	-	2.085
Highschool	1.1	0.47	-	2.576	1.458	0.998	-	2.13	1.092	0.475	-	2.512	1.472	0.987	-	2.195
Less than highschool	ref	ref		ref	ref	ref		ref	ref	ref		ref	ref	ref		ref
Smoking status
Current	0.485	0.222	-	1.059	0.656	0.449	-	0.959	0.421	0.176	-	1.004	0.652	0.452	-	0.94
Former	1.145	0.604	-	2.173	1.142	0.71	-	1.834	1.167	0.613	-	2.22	1.143	0.709	-	1.84
Never	ref	ref		ref	ref	ref		ref	ref	ref		ref	ref	ref		ref
BMI
Obese	2.932	1.426	-	6.031	1.446	1.034	-	2.021	2.799	1.422	-	5.506	1.367	0.995	-	1.879
Overweight	1.256	0.603	-	2.618	1.39	0.97	-	1.993	1.236	0.604	-	2.529	1.364	0.962	-	1.935
Underweight	<0.001	<0.001	-	<0.001	0.616	0.257	-	1.473	<0.001	<0.001	-	<0.001	0.629	0.266	-	1.486
Normal	ref	ref		ref	ref	ref		ref	ref	ref		ref	ref	ref		ref
MET min/week
High	0.643	0.317	-	1.304	0.55	0.38	-	0.796	0.648	0.321	-	1.31	0.558	0.384	-	0.809
Moderate	0.576	0.207	-	1.603	0.823	0.515	-	1.315	0.604	0.217	-	1.682	0.835	0.523	-	1.335
Low	1.413	0.699		2.856	0.878	0.61	-	1.263	1.397	0.686		2.847	0.882	0.609		1.277
None	ref	ref		ref	ref	ref		ref	ref	ref		ref	ref	ref		ref
Hypertension
Yes	0.706	0.329	-	1.512	1.016	0.655	-	1.578	0.702	0.334	-	1.474	0.997	0.645	-	1.541
No	ref	ref		ref	ref	ref		ref	ref	ref		ref	ref	ref		ref
Diabetes Status
Yes	0.235	0.049	-	1.124	1.665	0.688	-	4.027	0.208	0.038	-	1.144	1.647	0.67	-	4.048
No	ref	ref		ref	ref	ref		ref	ref	ref		ref	ref	ref		ref
Cholesterol (mg/dL)	1	0.993	-	1.007	1.002	0.998	-	1.007	0.999	0.992	-	1.006	1.002	0.998	-	1.007
Pulse (30 sec x2 )	1.06	1.035	-	1.087	1.032	1.017	-	1.048	1.057	1.032	-	1.083	1.031	1.016	-	1.047
WBC count (x 109 cells/L)									1.119	0.95	-	1.317	0.997	0.917	-	1.084
CRP (mg/dL)									0.928	0.732	-	1.177	1.139	0.904	-	1.433
Model 1: adjusted for age, race/ethnicity, gender, education, smoking, poverty-income ratio, BMI, MET-score, hypertension, diabetes, cholesterol, pulse
Model 2: Model 1 + C-reactive protein and white blood cell count
