# Supplementary material for: Periodontal Infection and Cardiorespiratory Fitness in Younger Adults: Results from Continuous National Health and Nutrition Examination Survey 1999–2004
Source: PLoS One. 2014 Mar 24;9(3):e92441. doi: 10.1371/journal.pone.0092441 (PMC3963905; doi:10.1371/journal.pone.0092441)
Supplement: Table S6 — Change in VO2 Estimated Across Continuous Attachment Loss and Probing Depth by CRP> or ≤.3 mg/dL. (XLSX) [file pone.0092441.s007.xlsx]

## Sheet: Table S6.
Table S6. Change in VO2 Estimated Across Continuous Attachment Loss and Probing Depth by CRP> or ≤ .3 mg/dL
	Attachment Loss
	CRP≤ .3 mg/dL (n=1968)				CRP>.3 mg/dL (n=792)
	estimate	se	t	p	estimate	se	t	p
Attachment loss (mm)	-0.363474	0.436023	-0.83	0.409	0.982788	0.586739	1.67	0.101
Age (years)	-0.0501807	0.0345448	-1.45	0.1534	-0.134157	0.0403769	-3.32	0.0018
Ethnicity
Other	-0.922138	1.0472	-0.88	0.3833	-2.37648	1.27139	-1.87	0.0683
Hispanic or Mexican	-0.303005	0.451335	-0.67	0.5055	-0.958916	0.767366	-1.25	0.218
Black	-1.44227	0.562437	-2.56	0.0138	-3.08676	0.872042	-3.54	0.001
Non Hispanic White	ref	ref	ref	ref	ref	ref	ref	ref
Gender
Male	7.39822	0.366412	20.19	<.0001	6.16486	0.645281	9.55	<.0001
Female	ref	ref	ref	ref	ref	ref	ref	ref
Education
Some college or graduate	-1.28637	0.81099	-1.59	0.1199	-0.277212	1.04595	-0.27	0.7922
Highschool	-1.87003	0.781216	-2.39	0.021	-0.784012	0.850196	-0.92	0.3615
Less than highschool	ref	ref	ref	ref	ref	ref	ref	ref
Smoking status
Current	1.93688	0.513256	3.77	0.0005	1.55191	0.831957	1.87	0.0688
Former	1.25098	0.66294	1.89	0.0658	-0.636324	0.930069	-0.68	0.4975
Never	ref	ref	ref	ref	ref	ref	ref	ref
BMI
Obese	-2.04727	0.549232	-3.73	0.0005	-2.34414	0.856424	-2.74	0.0089
Overweight	-1.86587	0.484732	-3.85	0.0004	-0.999463	1.14688	-0.87	0.3882
Underweight	1.26073	1.21501	1.04	0.3051	0.957631	2.90873	0.33	0.7435
Normal	ref	ref	ref	ref	ref	ref	ref	ref
MET min/week
High	2.12222	0.62701	3.38	0.0015	0.969097	0.795311	1.22	0.2295
Moderate	0.90752	0.71218	1.27	0.2093	0.501717	1.07663	0.47	0.6435
Low	-0.365513	0.621675	-0.59	0.5596	-0.490073	0.861376	-0.57	0.5723
None	ref	ref	ref	ref	ref	ref	ref	ref
Hypertension
Yes	-1.01623	0.63885	-1.59	0.1188	-0.333219	0.795336	-0.42	0.6773
No	ref	ref	ref	ref	ref	ref	ref	ref
Diabetes Status
Yes	-1.23474	1.69063	-0.73	0.4691	0.729591	1.40573	0.52	0.6064
No	ref	ref	ref	ref	ref	ref	ref	ref
Cholesterol (mg/dL)	-0.0118123	0.00563355	-2.1	0.0418	-0.0162863	0.0066388	-2.45	0.0182
Pulse (30 sec x2 )	-0.158679	0.0206116	-7.7	<.0001	-0.0658656	0.0299111	-2.2	0.0329
WBC count (x 109 cells/L)	-0.106667	0.12655	-0.84	0.4038	-0.0983521	0.132807	-0.74	0.4629
CRP (mg/dL)	-1.42496	3.03013	-0.47	0.6405	-0.0143137	0.201372	-0.07	0.9437
	Probing Depth
	CRP≤ .3 mg/dL (n=1968)				CRP>.3 mg/dL (n=792)
	estimate	se	t	p	estimate	se	t	p
Probing Depth (mm)	0.21223	0.52538	0.4	0.6882	1.24801	0.617802	2.02	0.0495
Age (years)	-0.0588738	0.0315294	-1.87	0.0685	-0.11995	0.0381139	-3.15	0.003
Ethnicity
Other	-0.98669	1.05629	-0.93	0.3553	-2.41678	1.23361	-1.96	0.0565
Hispanic or Mexican	-0.366077	0.459987	-0.8	0.4304	-1.13755	0.755576	-1.51	0.1393
Black	-1.50436	0.574899	-2.62	0.0121	-3.21015	0.856376	-3.75	0.0005
Non Hispanic White	ref	ref	ref	ref	ref	ref	ref	ref
Gender
Male	7.33491	0.356796	20.56	<.0001	6.10827	0.669801	9.12	<.0001
Female	ref	ref	ref	ref	ref	ref	ref	ref
Education
Some college or graduate	-1.22935	0.813628	-1.51	0.1379	-0.295515	1.01976	-0.29	0.7733
Highschool	-1.81491	0.784573	-2.31	0.0254	-0.824233	0.831862	-0.99	0.3272
Less than highschool	ref	ref	ref	ref	ref	ref	ref	ref
Smoking status
Current	1.86465	0.523936	3.56	0.0009	1.63366	0.851194	1.92	0.0615
Former	1.21582	0.642795	1.89	0.0652	-0.594201	0.929966	-0.64	0.5262
Never	ref	ref	ref	ref	ref	ref	ref	ref
BMI
Obese	-2.0499	0.554646	-3.7	0.0006	-2.45457	0.867107	-2.83	0.007
Overweight	-1.86525	0.480817	-3.88	0.0003	-1.05907	1.148	-0.92	0.3613
Underweight	1.25467	1.22713	1.02	0.3122	0.94294	2.91928	0.32	0.7482
Normal	ref	ref	ref	ref	ref	ref	ref	ref
MET min/week
High	2.15455	0.615455	3.5	0.0011	0.971782	0.814699	1.19	0.2393
Moderate	0.968042	0.710396	1.36	0.1799	0.584512	1.07272	0.54	0.5886
Low	-0.317052	0.618367	-0.51	0.6107	-0.404998	0.864038	-0.47	0.6416
None	ref	ref	ref	ref	ref	ref	ref	ref
Hypertension
Yes	-1.01403	0.64209	-1.58	0.1214	-0.362422	0.776618	-0.47	0.643
No	ref	ref	ref	ref	ref	ref	ref	ref
Diabetes Status
Yes	-1.32071	1.68068	-0.79	0.4362	0.755265	1.41099	0.54	0.5952
No	ref	ref	ref	ref	ref	ref	ref	ref
Cholesterol (mg/dL)	-0.0117323	0.00563313	-2.08	0.0431	-0.0155059	0.00645119	-2.4	0.0205
Pulse (30 sec x2 )	-0.157818	0.0205126	-7.69	<.0001	-0.0679423	0.0297502	-2.28	0.0273
WBC count (x 109 cells/L)	-0.11279	0.127771	-0.88	0.3822	-0.102372	0.131952	-0.78	0.442
CRP (mg/dL)	-1.49254	3.01644	-0.49	0.6232	0.01483	0.204126	0.07	0.9424
Adjusted for age, race/ethnicity, gender, education, smoking, poverty-income ratio, BMI, MET-score, hypertension, diabetes, cholesterol, pulse, CRP and WBC
