# Supplementary material for: Periodontal Infection and Cardiorespiratory Fitness in Younger Adults: Results from Continuous National Health and Nutrition Examination Survey 1999–2004
Source: PLoS One. 2014 Mar 24;9(3):e92441. doi: 10.1371/journal.pone.0092441 (PMC3963905; doi:10.1371/journal.pone.0092441)
Supplement: Table S7 — Change in VO2 Estimated Across Quartiles of Attachment Loss and Probing Depth by CRP. (XLSX) [file pone.0092441.s008.xlsx]

## Sheet: Table S7.
Table S7. Change in VO2 Estimated Across Quartiles of Attachment Loss and Probing Depth by CRP
Estimated VO2 (ml/kg/min)
Attachment Loss
Quartile 1						Quartile 2						Quartile 3						Quartile 4
CRP≤ .3 mg/dL			CRP>.3 mg/dL			CRP≤ .3 mg/dL			CRP>.3 mg/dL			CRP≤ .3 mg/dL			CRP>.3 mg/dL			CRP≤ .3 mg/dL			CRP>.3 mg/dL
means	±	se	means	±	se	means	±	se	means	±	se	means	±	se	means	±	se	means	±	se	means	±	se	p for trend
(n=480)			(n=180)			(n=449)			(n=181)			(n=437)			(n=199)			(n=472)			(n=183)			CRP≤ .3 mg/dL	CRP>.3 mg/dL
40.2161	±	0.4824	38.3235	±	0.7081	40.1198	±	0.4554	38.2728	±	0.4774	40.2432	±	0.4127	37.9885	±	0.7024	39.9084	±	0.4932	39.4069	±	0.5797	0.409	0.101
Estimated VO2 (ml/kg/min)
Probing Depth
Quartile 1						Quartile 2						Quartile 3						Quartile 4
CRP≤ .3 mg/dL			CRP>.3 mg/dL			CRP≤ .3 mg/dL			CRP>.3 mg/dL			CRP≤ .3 mg/dL			CRP>.3 mg/dL			CRP≤ .3 mg/dL			CRP>.3 mg/dL
means	±	se	means	±	se	means	±	se	means	±	se	means	±	se	means	±	se	means	±	se	means	±	se	p for trend
(n=492)			(n=172)			(n=468)			(n=190)			(n=439)			(n=186)			(n=439)			(n=188)			CRP≤ .3 mg/dL	CRP>.3 mg/dL
40.4142	±	0.3468	37.1061	±	0.678	40.0056	±	0.4559	39.0544	±	0.6052	39.2572	±	0.343	38.8634	±	0.64	40.8655	±	0.6312	38.9968	±	0.6628	0.6882	0.0495
Adjusted for age, race/ethnicity, gender, education, smoking, poverty-income ratio, BMI, MET-score, hypertension, diabetes, cholesterol, pulse, CRP and WBC
